# Supplementary material for: High-throughput amplicon sequencing of the full-length 16S rRNA gene with single-nucleotide resolution
Source: Nucleic Acids Res. 2019 Jul 3;47(18):e103. doi: 10.1093/nar/gkz569 (PMC6765137; doi:10.1093/nar/gkz569)
Supplement: gkz569_Supplemental_Files [file gkz569_supplemental_files.zip]

Archive with 4 entries (4 files):
- Supplementary_Document_1.pdf
- Supplementary_Document_2.pdf
- Supplementary_Figure_1.pdf
- Supplementary_Table_1.docx
